# Supplementary material for: Outlier analyses and genome-wide association study identify glgC and ERD6-like 4 as candidate genes for foliar water-soluble carbohydrate accumulation in Trifolium repens
Source: Front Plant Sci. 2023 Jan 9;13:1095359. doi: 10.3389/fpls.2022.1095359 (PMC9868827; doi:10.3389/fpls.2022.1095359)
Supplement: Supplementary file 1 [file DataSheet_1.zip]

Archive with 3 entries (3 files):
- Figures S1 -S12.docx
- Table S1 - S12.xlsx
- Table S12 - S14.xlsx
