# Supplementary material for: Outlier analyses and genome-wide association study identify glgC and ERD6-like 4 as candidate genes for foliar water-soluble carbohydrate accumulation in Trifolium repens
Source: Front Plant Sci. 2023 Jan 9;13:1095359. doi: 10.3389/fpls.2022.1095359 (PMC9868827; doi:10.3389/fpls.2022.1095359)
Supplement: Supplementary file 1 [file DataSheet_1.zip › Table S1 - S12.xlsx]

## Sheet: Supplementary Table 1
Supplementary Table 1 Population fitted values for soluble sugars and starch (SSS) levels after spatial and treatment effects are taken into account. Standard error and confidence intervals are presented.
Pool	Population	n	Mean	SE	lower CI	upper CI
WNZLL	Low-End	20	92	6.55	71	112.9
	Low-Mid	20	123.3	6.55	102.4	144.2
	Parent	40	134.2	4.76	118.1	150.2
	High-Mid	20	170.5	6.55	149.6	191.4
	High-End	20	191.6	6.55	170.7	212.5
WNZSL	Low-End	20	119.1	6.55	98.2	140
	Low-Mid	20	119.7	6.55	98.8	140.6
	Parent	40	119.2	4.77	103.2	135.3
	High-Mid	20	167.9	6.55	147	188.8
	High-End	20	188.9	6.55	167.9	209.8
WUSLL	Low-End	20	93.4	6.55	72.4	114.3
	Low-Mid	20	104.3	6.55	83.4	125.2
	Parent	40	138.5	4.77	122.4	154.6
	High-Mid	20	151.9	6.55	131	172.8
	High-End	20	162.1	6.55	141.2	183
FNZLL	Low-End	20	129.8	6.55	108.8	150.7
	Low-Mid	20	120.3	6.55	99.4	141.3
	Parent	40	143.2	4.77	127.1	159.3
	High-Mid	20	168.4	6.55	147.4	189.3
	High-End	20	184.6	6.55	163.6	205.5
FNZSL	Low-End	20	74.8	6.55	53.8	95.7
	Low-Mid	20	83.2	6.55	62.3	104.1
	Parent	40	101.9	4.76	85.8	117.9
	High-Mid	20	159.6	6.55	138.7	180.6
	High-End	20	173.5	6.55	152.6	194.4
Note: n = number of individuals per population used in analysis, SE = standard error, CI = 95% confidence interval of the population mean, W = Widdup, F = Ford, NZ = New Zealand/Aotearoa, US = United States of America, LL = large leaf, SL = small leaf, Low = low water-soluble carbohydrate (WSC), High = high WSC, Parent = Parent generation, Mid = Middle generation, and End = End generation. Mean S…

## Sheet: Supplementary Table 2
Supplementary Table 2 Population fitted values for leaf area after spatial and treatment effects are taken into account. Standard error and confidence intervals are presented.
Pool	Population	n	Mean	SE	lower CI	upper CI
WNZLL	Low-End	15	12.32	1.02	9.2	15.9
	Low-Mid	15	13.75	1.07	10.4	17.5
	Parent	30	13.15	0.82	10.3	16.4
	High-Mid	15	15.89	1.15	12.3	19.9
	High-End	15	16.07	1.16	12.5	20.1
WNZSL	Low-End	15	11.5	0.98	8.5	15
	Low-Mid	15	12.75	1.03	9.6	16.4
	Parent	30	10.94	0.75	8.4	13.9
	High-Mid	15	16.83	1.19	13.1	21
	High-End	15	16.42	1.17	12.8	20.5
WUSLL	Low-End	13	12.66	1.09	9.4	16.5
	Low-Mid	14	15.42	1.17	11.8	19.5
	Parent	30	17.07	0.94	13.8	20.7
	High-Mid	15	18.21	1.24	14.4	22.5
	High-End	15	16.2	1.17	12.6	20.3
FNZLL	Low-End	15	13.21	1.05	10	16.9
	Low-Mid	15	15.09	1.13	11.6	19
	Parent	30	18.58	0.98	15.2	22.3
	High-Mid	15	19.3	1.27	15.3	23.7
	High-End	15	19.77	1.29	15.8	24.3
FNZSL	Low-End	15	9.77	0.91	7	13
	Low-Mid	15	11.27	0.97	8.3	14.7
	Parent	30	11.27	0.76	8.6	14.3
	High-Mid	15	10.52	0.94	7.7	13.9
	High-End	15	9.5	0.89	6.8	12.7
Note: n = number of individuals per population used in analysis, SE = standard error, CI = 95% confidence interval of the population mean, W = Widdup, F = Ford, NZ = New Zealand/Aotearoa, US = United States of America, LL = large leaf, SL = small leaf, Low = low water-soluble carbohydrate (WSC), High = high WSC, Parent = Parent generation, Mid = Middle generation, and End = End generation. Mean l…

## Sheet: Supplementary Table 3
Supplementary Table 3 Linear regression results for soluble sugars and starch (SSS) and leaf area interaction for each population in each pool.
Pool	Model	Adj r2	F-value	p-value	Random effect	Coefficient	SE	t-value	p-value†		Equation
WNZLL	SSS ~ 0 + Population * LA	0.97	215.3	<2.2e-16	Low-End	15.38	6.45	2.39	0.021	*	SSS = 15.38 - 0.5 x LA
					Low-Mid	7.65	3.96	1.93	0.059		SSS = 7.65 + 0.34 x LA
					Parent	16.12	2.46	6.56	2.98e-08	***	SSS = 16.12 - 0.19 x LA
					High-Mid	12.16	4.26	2.85	0.0063	**	SSS = 12.16 + 0.26 x LA
					High-End	21.81	4.24	5.15	4.49e-06	***	SSS = 21.81 - 0.105 x LA
					LA	-0.19	0.17	-1.13	0.27
					Low-End : LA	-0.31	0.55	-0.56	0.58
					Low-Mid : LA	0.53	0.35	1.51	0.14
					High-Mid : LA	0.45	0.29	1.54	0.13
					High-End : LA	0.085	0.31	0.27	0.79
WNZSL	SSS ~ 0 + Population * LA	0.97	213.2	<2.2e-16	Low-End	9.35	2.8	3.34	0.0016	**	SSS = 9.35 + 0.206 x LA
					Low-Mid	4.51	2.83	1.59	0.12		SSS = 4.51 + 0.6 x LA
					Parent	10.23	1.67	6.13	1.36e-07	***	SSS = 10.23 + 0.16 x LA
					High-Mid	12.57	2.21	5.68	6.94e-07	***	SSS = 12.57 + 0.196 x LA
					High-End	18.17	4.86	3.74	0.00047	***	SSS = 18.17 + 0.35 x LA
					LA	0.16	0.13	1.18	0.24
					Low-End : LA	0.046	0.26	0.18	0.86
					Low-Mid : LA	0.44	0.26	1.73	0.089
					High-Mid : LA	0.036	0.17	0.2	0.84
					High-End : LA	0.19	0.31	0.59	0.56
WUSLL	SSS ~ 0 + Population * LA	0.95	100.2	<2.2e-16	Low-End	2.52	3.3	0.76	0.45		SSS = 2.52 + 0.56 x LA
					Low-Mid	6.01	4.03	1.49	0.14		SSS = 6.01 + 0.29 x LA
					Parent	6.84	2.25	3.04	0.0039	**	SSS = 6.84 + 0.37 x LA
					High-Mid	14.35	3.81	3.76	0.00047	***	SSS = 14.35 + 0.03 x LA
					High-End	10.04	3.39	2.96	0.0048	**	SSS = 10.04 + 0.32 x LA
					LA	0.37	0.12	3.03	0.004	**
					Low-End : LA	0.19	0.26	0.76	0.45
					Low-Mid : LA	-0.079	0.26	-0.3	0.77
					High-Mid : LA	-0.34	0.22	-1.5	0.14
					High-End : LA	-0.051	0.22	-0.23	0.82
FNZLL	SSS ~ 0 + Population * LA	0.97	180	<2.2e-16	Low-End	7.11	3.62	1.97	0.055		SSS = 7.11 + 1.03 x LA
					Low-Mid	9.98	3.37	2.96	0.0047	**	SSS = 9.98 + 1.06 x LA
					Parent	18.69	3.25	5.75	5.28e-07	***	SSS = 18.69 - 0.23 x LA
					High-Mid	13.42	4.38	3.07	0.0035	**	SSS = 13.42 + 1.11 x LA
					High-End	13.58	2.75	4.93	9.44e-06	***	SSS = 13.58 + 0.67 x LA
					LA	-0.23	0.16	-1.38	0.17
					Low-End : LA	0.67	0.31	2.14	0.037	*
					Low-Mid : LA	0.36	0.26	1.39	0.17
					High-Mid : LA	0.39	0.28	1.37	0.18
					High-End : LA	0.44	0.21	2.12	0.04	*
FNZSL	SSS ~ 0 + Population * LA	0.94	95.8	<2.2e-16	Low-End	6.68	3.24	2.06	0.045	*	SSS = 6.68 + 0.06 x LA
					Low-Mid	8.99	6.84	1.32	0.19		SSS = 8.99 - 0.02 x LA
					Parent	7.17	1.86	3.85	0.00034	***	SSS = 7.17 + 0.23 x LA
					High-Mid	11.54	4.56	2.53	0.015	*	SSS = 11.54 + 0.37 x LA
					High-End	21.11	3.97	5.32	2.48e-06	***	SSS = 21.11 - 0.2 x LA
					LA	0.23	0.14	1.71	0.093
					Low-End : LA	-0.17	0.35	-0.48	0.63
					Low-Mid : LA	-0.25	0.56	-0.45	0.65
					High-Mid : LA	0.14	0.42	0.34	0.74
					High-End : LA	-0.43	0.4	-1.087	0.28
Note: Model = linear model used for regression, SSS = soluble sugars and starch, LA = leaf area, Adj r2 = adjusted coefficient of determination, and SE = standard error. The green shading in the “Coefficient” column shows the intercept for each population (respective populations are in the “Random effect” column), and the blue shading shows the slope of the line for each Parent population in each…
† = p-values corresponding to each coefficient and is the probability of observing any value equal or larger than the t-value.
Significance codes: *** ≤ 0.0001, ** = 0.001 – 0.01, * = 0.01 – 0.05, no symbol ≥ 0.05 at α = 0.05

## Sheet: Supplementary Table 4
Supplementary Table 4 Pairwise estimates of genetic differentiation among 24 white clover populations. Weir and Cockerham’s (1984) FST is presented below the diagonal. Important population pairwise comparisons are underlined and in bold. FST values are shaded in a continuum of colours where a low FST (0.03) corresponds to green, an intermediate FST (0.13) corresponds to white, and a larger FST (0…
	WNZLL-P	WUSLL-P	FNZLL-P	FNZSL-P	WNZLL-LM	WNZLL-LE	WNZLL-HM	WNZLL-HE	WNZSL-LM	WNZSL-LE	WNZSL-HM	WNZSL-HE	WUSLL-LM	WUSLL-LE	WUSLL-HM	WUSLL-HE	FNZLL-LM	FNZLL-LE	FNZLL-HM	FNZLL-HE	FNZSL-LM	FNZSL-LE	FNZSL-HM	FNZSL-HE
WNZLL-P	-
WUSLL-P	0.06	-
FNZLL-P	0.04	0.06	-
FNZSL-P	0.03	0.08	0.03	-
WNZLL-LM	0.07	0.12	0.09	0.09	-
WNZLL-LE	0.1	0.15	0.12	0.11	0.03	-
WNZLL-HM	0.09	0.15	0.12	0.11	0.17	0.19	-
WNZLL-HE	0.1	0.16	0.13	0.12	0.17	0.2	0.03	-
WNZSL-LM	0.08	0.11	0.09	0.09	0.14	0.16	0.16	0.17	-
WNZSL-LE	0.1	0.13	0.12	0.11	0.16	0.18	0.19	0.19	0.04	-
WNZSL-HM	0.08	0.1	0.1	0.09	0.14	0.16	0.17	0.17	0.12	0.14	-
WNZSL-HE	0.11	0.12	0.12	0.12	0.16	0.18	0.19	0.19	0.15	0.17	0.04	-
WUSLL-LM	0.11	0.12	0.12	0.13	0.16	0.19	0.2	0.21	0.15	0.18	0.16	0.19	-
WUSLL-LE	0.11	0.12	0.11	0.12	0.15	0.17	0.2	0.21	0.15	0.17	0.16	0.18	0.05	-
WUSLL-HM	0.08	0.07	0.08	0.1	0.14	0.16	0.17	0.17	0.13	0.15	0.12	0.15	0.14	0.14	-
WUSLL-HE	0.12	0.11	0.13	0.14	0.18	0.2	0.2	0.21	0.16	0.18	0.16	0.18	0.19	0.17	0.04	-
FNZLL-LM	0.11	0.13	0.11	0.11	0.16	0.19	0.19	0.2	0.15	0.17	0.15	0.18	0.19	0.18	0.15	0.18	-
FNZLL-LE	0.14	0.15	0.14	0.14	0.19	0.22	0.22	0.23	0.18	0.2	0.18	0.2	0.22	0.21	0.18	0.21	0.06	-
FNZLL-HM	0.1	0.1	0.08	0.11	0.15	0.18	0.18	0.19	0.15	0.17	0.15	0.16	0.18	0.17	0.14	0.17	0.17	0.19	-
FNZLL-HE	0.14	0.14	0.12	0.14	0.19	0.22	0.22	0.23	0.18	0.2	0.18	0.2	0.21	0.21	0.18	0.21	0.21	0.22	0.06	-
FNZSL-LM	0.11	0.14	0.11	0.09	0.16	0.18	0.18	0.2	0.16	0.18	0.16	0.18	0.19	0.19	0.17	0.2	0.18	0.2	0.17	0.21	-
FNZSL-LE	0.12	0.16	0.13	0.11	0.17	0.19	0.2	0.21	0.18	0.19	0.18	0.19	0.21	0.21	0.18	0.22	0.19	0.21	0.19	0.22	0.04	-
FNZSL-HM	0.11	0.14	0.11	0.09	0.16	0.19	0.18	0.2	0.16	0.19	0.16	0.19	0.2	0.19	0.16	0.2	0.19	0.21	0.17	0.21	0.17	0.18	-
FNZSL-HE	0.13	0.16	0.13	0.11	0.17	0.2	0.2	0.21	0.18	0.19	0.18	0.21	0.21	0.2	0.17	0.21	0.2	0.22	0.2	0.23	0.18	0.2	0.09	-
Note: P = Parent, LM = Low-Mid, LE = Low-End, HM = High-Mid, HE = High-End. Where Low = Low water-soluble carbohydrate (WSC) and High = High WSC.

## Sheet: Supplementary Table 5
Supplementary Table 5 Pairwise estimates of genetic differentiation among 11 white clover clusters determined from the K-means analysis. Weir and Cockerham’s (1984) FST is presented below the diagonal. Important population pair comparisons are underlined and in bold. FST values are shaded in a continuum of colours where a low FST (0.07) corresponds to green, an intermediate FST (0.14) corresponds…
	PARENT	WNZLL-L	WNZLL-H	WNZSL-L	WNZSL-H	WUSLL-L	WUSLL-H	FNZLL-L	FNZLL-H	FNZSL-L	FNZSL-H
PARENT	-
WNZLL-L	0.08	-
WNZLL-H	0.1	0.18	-
WNZSL-L	0.08	0.15	0.17	-
WNZSL-H	0.08	0.15	0.17	0.13	-
WUSLL-L	0.09	0.15	0.2	0.15	0.16	-
WUSLL-H	0.07	0.16	0.18	0.14	0.13	0.14	-
FNZLL-L	0.1	0.18	0.21	0.17	0.17	0.19	0.17	-
FNZLL-H	0.09	0.17	0.2	0.16	0.16	0.18	0.15	0.19	-
FNZSL-L	0.09	0.16	0.19	0.17	0.17	0.18	0.18	0.18	0.18	-
FNZSL-H	0.09	0.17	0.18	0.17	0.17	0.18	0.17	0.19	0.18	0.16	-
Note: L = low water-soluble carbohydrate (WSC) and H = high WSC.

## Sheet: Supplementary Table 6
Supplementary Table 6 Analysis of molecular variance (AMOVA) for different hierarchical levels of the 24 white clover populations using two different formulas and based on 342 SNPs with missing values less than 5%. A) All 24 populations as ‘population’, B) eleven groups identified by K-means clustering algorithm as clusters, with the 24 populations as ‘population’.
Source of variation	df	SS	MS	VC	%	p-value
A) K = 24 populations
Among populations	23	10623.7	461.9	9.1	19.3	<0.001
Within populations	1089	41486.3	38.1	38.1	80.7
B) K = 11 clusters
Among clusters	10	8937.7	893.8	7.3	15.4	<0.001
Among populations within clusters	17	2206.8	129.8	2.6	5.4	<0.001
Within clusters	1085	40965.4	37.8	37.8	79.2	<0.001
Note: df = degrees of freedom, SS = Sum of squares, MS = Mean square, VC = Variance components, % = Percentage of variation.

## Sheet: Supplementary Table 7
Supplementary Table 7 Bonferroni cut-off threshold for outlier SNP detection at two alpha levels for PCAdapt analysis. The number of outlier SNPs detected for each pool and the number of outlier SNPs in common between more than two pools are presented. Outlier SNPs are based on the first principal component.
		__________________α = 0.05__________________				__________________α = 0.01_________________
Pool	Number of SNPs	p-value	-log10(p-value)	Outlier SNPs	Common SNPs	p-value	-log10(p-value)	Outlier SNPs	Common SNPs
WNZLL	11061	4.52e-06	5.34	165	13	9.04e-07	6.04	117	10
WNZSL	11479	4.36e-06	5.36	94	14	8.71e-07	6.06	69	13
WUSLL	11171	4.48e-06	5.35	119	18	8.95e-07	6.05	81	9
FNZLL	10979	4.55e-06	5.34	203	18	9.11e-07	6.04	145	11
FNZSL	10976	4.56e-06	5.34	99	10	9.11e-07	6.04	59	7
Total	14743	3.39e-06	5.47	643	36	6.78e-07	6.17	446	25
Mean	11133.2	4.49e-06	5.34	136	14.6	8.98e-07	6.05	94.2	10
Note: Number of SNPs = Number of SNPs used for the analysis, p-value = Bonferroni corrected p-value cut-off with corresponding -log10(p-value), Outlier SNPs = Number of outlier SNPs detected, Common SNPs = Number of outlier SNPs in common between more than two pools.

## Sheet: Supplementary Table 8
Supplementary Table 8 Number of outlier SNPs detected per pool based on FST analyses. Outlier SNPs are separated by pool with total and mean also presented. A) Outlier SNPs detected at two q-value alpha thresholds from BayeScan in each pool with “common SNPs” referring to outlier SNPs present in more than two pools. B) Outlier SNPs detected from KGD-FST analysis. The KGD-FST “Outlier SNPs” column…
	A) BayeScan	______α = 0.05______		______α = 0.01______		B) KGD-FST	______FST > 0.3______
Pool	Number of SNPs	Outlier SNPs	Common SNPs	Outlier SNPs	Common SNPs	Number of SNPs	Outlier SNPs	Common SNPs
WNZLL	14598	88	15	59	11	14743	373	128
WNZSL	14620	68	8	45	5	14743	203	76
WUSLL	14623	90	12	59	5	14743	207	90
FNZLL	14627	58	13	37	4	14743	387	121
FNZSL	14620	53	7	32	4	14743	301	97
Total	14743	329	27	217	14	14743	1188	229
Mean	14617.6	71.4	11	46.4	5.8	14743	294.2	102.4
Note: Number of SNPs = Number of SNPs used for the analysis, Outlier SNPs = Number of outlier SNPs detected, Common SNPs = Number of outlier SNPs in common between more than two pools.

## Sheet: Supplementary Table 9
Supplementary Table 9 Outlier SNPs detected by more than one outlier detection method (PCAdapt, BayeScan and KGD-FST), with genomic location and associated gene information.
CHR	SNP position (bp)	SNP ID	Detection method	Genomic region	Gene model ID and Gene annotation	Pools	Potential function of gene
1 (TrTo – 1)	3522737	1_3522737	BS + KGD	Intron	chr1.jg449.t1	WNZLL + FNZLL	Cadmium transport and detoxification
					HIPP20, Heavy metal-associated isoprenylated plant protein 20 (Medicago truncatula)
2 (TrTo – 2)	6673787	2_6673787	PCA + KGD	1,246 bp from start codon	chr2.jg957.t1	WUSLL + FNZLL
					Unknown
				10,360 bp from start codon	chr2.jg956.t1
					Unknown
2 (TrTo – 2)	14186624	2_14186624	BS + KGD	Intron	chr2.jg2087.t1	FNZLL + WUSLL	ATP binding and glutamine-tRNA ligase activity
	14186629	2_14186629			OVA9, Glutamine-tRNA ligase (M. truncatula)
2 (TrTo – 2)	23112313	2_23112313	BS + KGD	16,487bp from start codon	chr2.jg3399.t1	WNZLL + FNZSL	Cell surface adhesion protein
					FLA4 fasciclin-like arabinogalactan protein 4-like (Trifolium pratense)
				14,165bp from start codon	chr2.jg3403.t1		Intracellular protein transport
					ribonuclease H (T. pratense)
3 (TrTo – 3)	28211144	3_28211144	PCA + KGD	Exon	chr3.jg4343.t1	WNZLL + FNZLL	Cell surface adhesion protein. Secondary wall biogenesis.
					FLA7, Fasciclin-like arabinogalactan protein 7 like (T. pratense)
							CCC to CCT, retains Proline
4 (TrTo – 4)	9733285	4_9733285	PCA + KGD	Intron	chr4.jg1351.t1	WUSLL + FNZLL	ATP binding and protein kinase activity
					IRK, Probable LRR receptor-like serine/threonine-protein kinase IRK (M. truncatula)
4 (TrTo – 4)	13559491	4_13559491	BS + KGD	Intron	chr4.jg1858.t1	WNZSL + WUSLL + FNZLL + WNZLL	Cell surface adhesion protein
					FLA15 Fasciclin-like arabinogalactan protein 15 (M. truncatula)
4 (TrTo – 4)	71509072	4_71509072	BS + KGD	Intron	chr4.jg10116.t1	WNZSL + FNZLL + WNZLL	Oligopeptide transmembrane transporter activity
					NPF4.4, Protein NRT1/ PTR FAMILY 4.4 (Arabidopsis thaliana)
6 (TrTo – 6)	31429353	6_31429353	PCA + KGD	224 bp from start codon	chr6.jg4668.t1	WUSLL + FNZLL	Enzyme with hydrolase activity. Biosynthesis of cutin and plant defence to pathogens.
					epoxide hydrolase (T. pratense)
				674 bp from start codon	chr6.jg4669.t1		Protein processing
					SPP Stromal processing peptidase (Pisum sativum)
6 (TrTo – 6)	31429365	6_31429365	PCA + KGD	212 bp from start codon	chr6.jg4668.t1	WUSLL + FNZLL	Enzyme with hydrolase activity. Biosynthesis of cutin and plant defence to pathogens.
					epoxide hydrolase (T. pratense)
				662 bp from start codon	chr6.jg4669.t1		Protein processing
					SPP Stromal processing peptidase (P. sativum)
8 (TrTo – 8)	40904996	8_40904996	BS + KGD	Intron	chr8.jg5802.t1	WNZLL + WNZSL	Carbohydrate binding, protein phosphorylation and plant signal under abiotic stress
	40905002	8_40905002			At4g03230 G-type lectin S-receptor-like serine/threonine-protein kinase At4g03230 (A. thaliana)
	40905003	8_40905003
9 (TrTp – 1)	1044750	9_1044750	BS + KGD	Exon	chr9.jg173.t1	WNZLL + WUSLL + FNZLL + WNZSL	Translation repressor involved in defence response to pathogens
					EXA1 Protein ESSENTIAL FOR POTEXVIRUS ACCUMULATION 1 (A. thaliana)
							TCT to TAT, swaps Ser to Tyr
11 (TrTp – 3)	4462899	11_4462899	BS + KGD	Intron	chr11.jg696.t1	WUSLL + FNZLL	Protein binding and DNA repair
					SMC5 Structural maintenance of chromosomes protein 5 (A. thaliana)
11 (TrTp – 3)	9345053	11_9345053	PCA + KGD	1 bp from start codon	chr11.jg1436.t1	WNZLL + FNZLL + WNZSL
	9345077	11_9345077		25 bp from start codon	Unknown
11 (TrTp – 3)	17480539	11_17480539	BS + KGD	Exon	chr11.jg2695.t1	WNZSL + FNZLL	GAA to CAA swaps Phe to Gln
					Unknown
11 (TrTp – 3)	21109404	11_21109404	BS + KGD	Intron	chr11.jg3295.t1	WNZSL + WUSLL + FNZSL	Guanine-nucleotide exchange factor involved in development
	21109408	11_21109408			ROPGEF5 Rop guanine nucleotide exchange factor 5 (A. thaliana)
11 (TrTp – 3)	46932936	11_46932936	BS + KGD	4,519 bp from stop codon	chr11.jg7041.t1	WNZLL + FNZLL	Brassinosteroid signalling pathway, mediator of cell expansion.
					BRI1 Protein BRASSINOSTEROID INSENSITIVE 1 (A. thaliana)
11 (TrTp – 3)	63153863	11_63153863	BS + KGD	Exon	chr11.jg9352.t1	WNZLL + FNZLL	Transcription regulation
					FIB2 Mediator of RNA polymerase II transcription subunit 36a (A. thaliana)
							CCT to CAT, swaps Pro to His
12 (TrTp – 4)	3437942	12_3437942	PCA + KGD	Intron	chr12.jg513.t1	FNZLL + FNZSL + WNZSL
					Unknown
12 (TrTp – 4)	16032423	12_16032423	PCA + BS + KGD	Intron	chr12.jg2376.t1	WNZSL + FNZLL	mRNA processing and RNA splicing
					RANB2 zinc finger Ran-binding domain-containing protein 2 isoform X2 (Abrus precatorius)
13 (TrTp – 5)	4850703	13_4850703	PCA + BS + KGD	2,119 bp from stop codon	chr13.jg751.t1	WNZLL + FNZSL
					Unknown
				7,115 bp from start codon	chr13.jg750.t1		Flavonoid biosynthetic process
					BHLH Basic helix-loop-helix protein (T. repens, P. sativum)		Anthocyanin synthesis
13 (TrTp – 5)	23675463	13_23675463	BS + KGD	2,811 bp from start codon	chr13.jg3560.t1	WUSLL + FNZLL	chloroplast fission and negative regulation of cell division
					MIND1 Putative septum site-determining protein minD homolog, chloroplastic (A. thaliana)
				9,488 bp from start codon	chr13.jg3559.t1		Unknown
					PPPDE thiol peptidase family protein, putative (M. truncatula)
13 (TrTp – 5)	23675463	13_23675463	BS + KGD	2,811 bp from start codon	chr13.jg3560.t1	WUSLL + FNZLL	chloroplast fission and negative regulation of cell division
					MIND1 Putative septum site-determining protein minD homolog, chloroplastic (A. thaliana)
				9,488 bp from start codon	chr13.jg3559.t1		Unknown
					PPPDE thiol peptidase family protein, putative (M. truncatula)
13 (TrTp – 5)	23675501	13_23675501	BS + KGD	1,713 bp from stop codon	chr13.jg3560.t1	WNZLL + FNZLL	Cell division and chloroplast fission
					MIND1 Putative septum site-determining protein minD homolog, chloroplastic (A. thaliana)
14 (TrTp – 6)	7499208	14_7499208	BS + KGD	Exon	chr14.jg1087.t1	WNZLL + FNZLL	Xenobiotic transmembrane transporter activity, enhances tolerance to drought, salinity and cold stress.
					DTX46 Protein DETOXIFICATION 46, chloroplastic (A. thaliana)
							AAG to ATG, swaps Lys to Met
15 (TrTp – 7)	6515376	15_6515376	PCA + KGD	101 bp from start codon	chr15.jg971.t1	WNZLL + WNZSL
					Unknown
		15_6515380		105 bp from start codon
15 (TrTp – 7)	17315253	15_17315253	PCA + KGD	348 bp from start codon	chr15.jg2597.t1	FNZLL + FNZSL	Disease resistance
					disease resistance protein rga3-like, partial (T. pratense)
16 (TrTp – 8)	32428574	16_32428574	BS + KGD	Intron	chr16.jg4564.t1	WNZLL + FNZSL	Carbohydrate (glucose) proton symporter activity
					At1g19450 Sugar transporter ERD6-like 4 (A. thaliana)
Note: CHR = chromosome (i.e., pseudomolecule), TrTo = white clover Trifolium occidentale-derived subgenome, TrTp = white clover T. pallescens-derived subgenome, bp = base pairs, SNP ID = pseudomolecule number and bp position of the SNP, PCA = PCAdapt, BS = BayeScan, KGD = KGD-FST, pool = specific pools that SNPs were identified as significant are listed.

## Sheet: Supplementary Table 10
Supplementary Table 10 Genotype percentages for 33 outlier SNPs detected by more than one analysis method (PCAdapt, BayeScan and KGD-FST) in 24 populations from five pools. Genotypes are presented as AA, Aa and aa, where AA = homozygote for reference allele, Aa = heterozygote, aa = homozygote for alternate allele. Genotypes are colour coded on a continuum where a higher percentage (100%) correspo…
SNP ID	Pool	__________WNZLL__________					__________WNZSL__________					__________WUSLL__________					__________FNZLL__________					__________FNZSL__________
(Analysis)	Pop	LE	LM	P	HM	HE	LE	LM	P	HM	HE	LE	LM	P	HM	HE	LE	LM	P	HM	HE	LE	LM	P	HM	HE
1_3522737	AA	100	100	75	0	16.7	100	100	ND	100	100	ND	100	100	100	100	ND	0	100	100	100	ND	100	88.9	100	100
	Aa	0	0	25	16.7	0	0	0	ND	0	0	ND	0	0	0	0	ND	0	0	0	0	ND	0	0	0	0
(BS + KGD)	aa	0	0	0	83.3	83.3	0	0	ND	0	0	ND	0	0	0	0	ND	100	0	0	0	ND	0	11.1	0	0
	n	16	26	8	6	12	11	15	ND	9	11	ND	1	14	8	6	ND	4	11	12	18	ND	9	18	12	1
2_6673787	AA	100	100	54.2	90	100	84	74.1	ND	52.9	50	100	100	48.1	28.6	26.5	100	100	81	26.1	14.8	100	100	66.7	100	100
	Aa	0	0	8.3	5	0	3.1	11.1	ND	20.6	26.5	0	0	25.9	28.6	17.6	0	0	14.3	21.7	11.1	0	0	6.7	0	0
(PCA + KGD)	aa	0	0	37.5	5	0	13	14.8	ND	26.5	23.5	0	0	25.9	42.9	55.9	0	0	4.8	52.2	74.1	0	0	26.7	0	0
	n	30	33	24	20	16	32	27	ND	34	34	30	30	27	28	34	27	26	21	23	27	28	22	15	9	16
2_14186624	AA	8.3	4.8	60	0	0	100	100	ND	41.7	50	0	6.7	44.4	100	100	100	100	42.9	0	0	28.6	45.5	80	100	100
2_14186629	Aa	19.4	19	10	0	0	0	0	ND	8.3	10	21	6.7	0	0	0	0	0	14.3	0	0	21.4	27.3	10	0	0
	aa	72.2	76.2	30	100	100	0	0	ND	50	40	79	86.7	55.6	0	0	0	0	42.9	100	100	50	27.3	10	0	0
(BS + KGD)	n	36	21	10	6	4	3	1	ND	12	10	28	15	9	16	10	10	9	14	1	3	14	22	10	13	14
2_23112313	AA	100	100	60	0	0	100	100	ND	65.2	100	100	100	ND	87.5	78.9	ND	ND	ND	100	100	100	100	0	0	0
	Aa	0	0	0	0	0	0	0	ND	0	0	0	0	ND	0	0	ND	ND	ND	0	0	0	0	0	0	0
(BS + KGD)	aa	0	0	40	100	100	0	0	ND	34.8	0	0	0	ND	12.5	21.1	ND	ND	ND	0	0	0	0	100	100	100
	n	16	6	10	16	11	14	9	ND	23	3	24	12	ND	16	19	ND	ND	ND	4	1	7	4	1	20	16
3_28211144	AA	100	100	75.9	10.3	2.2	58	60	ND	100	100	86	50	97.1	84.4	97.9	5.6	12.1	0	97.1	100	34.1	46.7	9.5	41.2	65
	Aa	0	0	3.4	20.5	13.3	35	17.1	ND	0	0	2.8	0	2.9	11.1	2.1	16.7	9.1	0	2.9	0	27.3	33.3	0	32.4	20
(PCA + KGD)	aa	0	0	20.7	69.2	84.4	7.5	22.9	ND	0	0	11	50	0	4.4	0	77.8	78.8	100	0	0	38.6	20	90.5	26.5	15
	n	17	31	29	39	45	40	35	ND	37	42	36	14	34	45	47	36	33	7	35	41	44	45	21	34	40
4_9733285	AA	44.2	30.4	71.4	45.7	80.9	100	92.9	ND	48.9	68.4	100	88.9	67.9	14.3	22.7	71.4	62.5	64.3	7	0	38.9	36.7	40.9	69.2	85
	Aa	34.9	50	16.7	47.8	19.1	0	0	ND	24.4	18.4	0	0	10.7	2.9	13.6	11.4	21.9	19	9.3	2.2	25	13.3	34.1	25.6	10
(PCA + KGD)	aa	20.9	19.6	11.9	6.5	0	0	7.1	ND	26.7	13.2	0	11.1	21.4	82.9	63.6	17.1	15.6	16.7	83.7	97.8	36.1	50	25	5.1	5
	n	43	46	42	46	47	10	14	ND	45	38	31	27	28	35	22	35	32	42	43	45	36	30	44	39	40
4_13559491	AA	0	4.8	90.9	100	100	100	100	ND	0	0	100	100	46.7	8.7	0	100	100	60	27.3	20	100	100	50	100	100
	Aa	0	0	0	0	0	0	0	ND	0	0	0	0	6.7	8.7	0	0	0	20	0	0	0	0	16.7	0	0
(BS + KGD)	aa	100	95.2	9.1	0	0	0	0	ND	100	100	0	0	46.7	82.6	100	0	0	20	72.7	80	0	0	33.3	0	0
	n	21	21	11	5	9	14	9	ND	2	9	33	33	15	23	19	2	15	15	11	5	6	3	6	5	3
4_71509072	AA	ND	0	81.8	100	ND	100	84.6	ND	0	0	100	100	100	94.7	84	100	100	88.9	0	3.7	0	53.3	73.3	ND	ND
	Aa	ND	0	0	0	ND	0	0	ND	0	0	0	0	0	0	0	0	0	0	0	0	0	13.3	13.3	ND	ND
(BS + KGD)	aa	ND	100	18.2	0	ND	0	15.4	ND	100	100	0	0	0	5.3	16	0	0	11.1	100	96.3	100	33.3	13.3	ND	ND
	n	ND	5	11	3	ND	13	13	ND	11	14	16	10	14	19	25	5	10	9	9	27	3	15	15	ND	ND
6_31429353	AA	16.7	31.3	40.7	47.4	45.5	81	35	ND	32.4	27.8	81	90.3	25	21.1	7.7	0	12.5	73.7	83.3	100	100	100	46.2	0	ND
	Aa	19	12.5	18.5	5.3	0	0	10	ND	8.1	13.9	0	6.5	15	10.5	2.6	0	6.3	5.3	0	0	0	0	26.9	0	ND
(PCA + KGD)	aa	64.3	56.3	40.7	47.4	54.5	19	55	ND	59.5	58.3	19	3.2	60	68.4	89.7	100	81.3	21.1	16.7	0	0	0	26.9	100	ND
	n	42	32	27	19	22	21	20	ND	37	36	16	31	20	38	39	14	16	19	18	22	23	34	26	2	ND
6_31429365	AA	16.7	31.3	85.2	63.2	45.5	81	40	ND	83.8	52.8	81	90.3	30	28.9	7.7	0	12.5	94.7	83.3	100	100	100	76.9	100	ND
	Aa	19	12.5	7.4	5.3	0	0	10	ND	5.4	33.3	0	6.5	20	13.2	2.6	0	6.3	5.3	0	0	0	0	11.5	0	ND
(PCA + KGD)	aa	64.3	56.3	7.4	31.6	54.5	19	50	ND	10.8	13.9	19	3.2	50	57.9	89.7	100	81.3	0	16.7	0	0	0	11.5	0	ND
	n	42	32	27	19	22	21	20	ND	37	36	16	31	20	38	39	14	16	19	18	22	23	34	26	2	ND
8_40904996	AA	100	100	73.3	8.3	0	100	100	ND	0	0	88	90.9	8.3	100	100	100	100	100	100	ND	ND	100	72.7	100	100
8_40905002
8_40905003	Aa	0	0	0	0	0	0	0	ND	7.7	0	4	0	0	0	0	0	0	0	0	ND	ND	0	0	0	0
	aa	0	0	26.7	91.7	100	0	0	ND	92.3	100	8	9.1	91.7	0	0	0	0	0	0	ND	ND	0	27.3	0	0
(BS + KGD)	n	8	3	15	12	11	30	29	ND	13	7	25	22	12	5	11	2	9	8	5	ND	ND	3	11	11	32
9_1044750	AA	0	0	38.7	100	100	85	100	ND	33.3	9.7	0	0	66.7	95.8	100	10.5	15.4	36.7	75.9	88.5	56.5	21.4	52.2	19	63.6
	Aa	0	0	6.5	0	0	5	0	ND	11.1	9.7	0	0	0	0	0	10.5	0	13.3	17.2	7.7	13	10.7	4.3	14.3	4.5
(BS + KGD)	aa	100	100	54.8	0	0	10	0	ND	55.6	80.6	100	100	33.3	4.2	0	78.9	84.6	50	6.9	3.8	30.4	67.9	43.5	66.7	31.8
	n	32	17	31	28	34	20	13	ND	27	31	4	4	12	24	21	19	13	30	29	26	23	28	23	21	22
11_4462899	AA	100	100	100	100	100	100	100	ND	100	100	0	13.3	85.7	100	ND	0	0	100	100	100	28.6	55.6	100	100	100
	Aa	0	0	0	0	0	0	0	ND	0	0	0	0	0	0	ND	0	0	0	0	0	0	0	0	0	0
(BS + KGD)	aa	0	0	0	0	0	0	0	ND	0	0	100	86.7	14.3	0	ND	100	100	0	0	0	71.4	44.4	0	0	0
	n	10	16	19	19	16	9	2	ND	7	14	11	15	7	13	ND	12	5	19	26	24	7	9	12	12	10
11_9345053	AA	100	100	85.7	33.3	21.1	0	0	ND	100	100	100	100	88.5	100	100	100	100	77.3	3.6	16.7	100	100	95.7	100	100
11_9345077	Aa	0	0	4.8	6.7	10.5	0	0	ND	0	0	0	0	0	0	0	0	0	4.5	14.3	23.3	0	0	0	0	0
	aa	0	0	9.5	60	68.4	100	100	ND	0	0	0	0	11.5	0	0	0	0	18.2	82.1	60	0	0	4.3	0	0
(PCA + KGD)	n	5	10	21	15	19	19	9	ND	31	18	4	11	26	36	30	29	19	22	28	30	1	11	23	29	14
11_17480539	AA	12.5	61.5	92.9	ND	0	100	100	ND	15.8	0	100	100	100	100	ND	0	21.1	100	100	100	100	100	72.7	ND	ND
	Aa	0	7.7	0	ND	0	0	0	ND	0	0	0	0	0	0	ND	0	0	0	0	0	0	0	0	ND	ND
(BS + KGD)	aa	87.5	30.8	7.1	ND	100	0	0	ND	84.2	100	0	0	0	0	ND	100	78.9	0	0	0	0	0	27.3	ND	ND
	n	8	13	14	ND	3	17	15	ND	19	8	5	19	8	3	ND	27	19	9	20	8	7	5	11	ND	ND
11_21109404	AA	100	100	75	100	100	68	66.7	ND	7.7	0	100	100	0	0	0	87.5	15.4	66.7	ND	ND	ND	0	100	100	100
11_21109408	Aa	0	0	0	0	0	12	4.2	ND	0	0	0	0	0	0	0	0	0	0	ND	ND	ND	0	0	0	0
	aa	0	0	25	0	0	21	29.2	ND	92.3	100	0	0	100	100	100	12.5	84.6	33.3	ND	ND	ND	100	0	0	0
(BS + KGD)	n	18	18	16	13	21	34	24	ND	13	2	9	3	4	3	3	8	13	3	ND	ND	ND	2	10	13	15
11_46932936	AA	0	0	68.4	100	100	67	34.8	ND	ND	ND	0	0	83.3	33.3	42.9	100	100	21.4	0	0	ND	ND	84.6	100	100
	Aa	0	0	0	0	0	6.1	8.7	ND	ND	ND	0	0	0	0	0	0	0	7.1	0	0	ND	ND	3.8	0	0
(BS + KGD)	aa	100	100	31.6	0	0	27	56.5	ND	ND	ND	100	100	16.7	66.7	57.1	0	0	71.4	100	100	ND	ND	11.5	0	0
	n	1	6	19	29	22	33	23	ND	ND	ND	2	8	6	9	7	3	6	14	16	12	ND	ND	26	25	19
11_63153863	AA	0	0	67.9	100	100	89	73.9	ND	100	100	100	ND	33.3	100	100	100	100	28.6	0	0	57.1	80	57.9	90.9	66.7
	Aa	0	0	3.6	0	0	0	4.3	ND	0	0	0	ND	0	0	0	0	0	0	0	0	4.8	0	21.1	0	0
(BS + KGD)	aa	100	100	28.6	0	0	11	21.7	ND	0	0	0	ND	66.7	0	0	0	0	71.4	100	100	38.1	20	21.1	9.1	33.3
	n	2	6	28	15	4	18	23	ND	20	10	1	ND	6	18	18	6	8	7	13	9	21	10	19	22	18
12_3437942	AA	11.1	50	16.7	0	0	33	64.7	ND	81.3	75	64	55.6	50	56.3	70.6	86.2	33.3	30	4	9.5	100	89.3	25	11.1	20
	Aa	0	8.3	0	0	0	0	0	ND	0	0	7.1	0	0	0	17.6	13.8	0	15	0	0	0	7.1	6.3	11.1	0
(PCA + KGD)	aa	88.9	41.7	83.3	100	100	67	35.3	ND	18.8	25	29	44.4	50	43.8	11.8	0	66.7	55	96	90.5	0	3.6	68.8	77.8	80
	n	27	24	24	14	10	3	17	ND	16	16	14	18	2	16	17	29	6	20	25	21	35	28	16	18	10
12_16032423	AA	90.9	95	83.3	93.2	100	4	66.7	ND	100	100	88	92.1	83.9	71	100	2.3	5.7	96.6	100	100	ND	44.4	73.1	66.7	96.7
	Aa	4.5	2.5	5.6	6.8	0	4	4.2	ND	0	0	9.4	5.3	6.5	12.9	0	6.8	8.6	0	0	0	ND	0	11.5	9.5	0
(PCA + BS + KGD)	aa	4.5	2.5	11.1	0	0	92	29.2	ND	0	0	3.1	2.6	9.7	16.1	0	90.9	85.7	3.4	0	0	ND	55.6	15.4	23.8	3.3
	n	44	40	36	44	44	25	24	ND	31	40	32	38	31	31	28	44	35	29	20	30	ND	9	26	21	30
13_4850703	AA	100	100	56.3	0	0	0	23.5	ND	33.3	80	100	ND	60	0	0	100	100	53.8	60.7	78.6	100	100	35.3	0	0
	Aa	0	0	0	0	0	0	0	ND	0	20	0	ND	0	0	0	0	0	15.4	10.7	3.6	0	0	0	0	0
(PCA + BS + KGD)	aa	0	0	43.8	100	100	100	76.5	ND	66.7	0	0	ND	40	100	100	0	0	30.8	28.6	17.9	0	0	64.7	100	100
	n	30	24	16	12	9	3	17	ND	3	5	2	ND	10	13	23	12	6	13	28	28	28	15	17	12	11
13_23675463	AA	61.5	61.9	55.6	ND	100	100	100	ND	86.7	88.9	100	100	81.3	11.1	11.1	100	ND	50	0	0	100	100	66.7	100	100
	Aa	7.7	9.5	11.1	ND	0	0	0	ND	6.7	11.1	0	0	0	0	0	0	ND	0	0	0	0	0	0	0	0
(BS + KGD)	aa	30.8	28.6	33.3	ND	0	0	0	ND	6.7	0	0	0	18.8	88.9	88.9	0	ND	50	100	100	0	0	33.3	0	0
	n	13	21	9	ND	5	4	5	ND	15	27	17	3	16	9	9	2	ND	8	6	26	17	14	6	2	1
13_23675501	AA	0	0	33.3	ND	100	100	20	ND	60	63	53	0	75	0	0	100	ND	50	0	0	82.4	100	50	0	100
	Aa	0	0	0	ND	0	0	20	ND	26.7	22.2	0	33.3	6.3	0	0	0	ND	0	0	0	5.9	0	0	0	0
(BS + KGD)	aa	100	100	66.7	ND	0	0	60	ND	13.3	14.8	47	66.7	18.8	100	100	0	ND	50	100	100	11.8	0	50	100	0
	n	13	21	9	ND	5	4	5	ND	15	27	17	3	16	9	9	2	ND	8	6	26	17	14	6	2	1
14_7499208	AA	100	100	59.1	0	0	32	20	ND	40.9	0	71	73	50	63.6	44.4	ND	0	78.6	100	100	100	100	66.7	100	100
	Aa	0	0	13.6	0	0	11	10	ND	13.6	0	0	13.5	0	13.6	0	ND	0	14.3	0	0	0	0	7.4	0	0
(BS + KGD)	aa	0	0	27.3	100	100	58	70	ND	45.5	100	29	13.5	50	22.7	55.6	ND	100	7.1	0	0	0	0	25.9	0	0
	n	6	15	22	23	16	19	10	ND	22	2	24	37	12	22	18	ND	3	14	13	20	14	21	27	24	19
15_6515376	AA	27.5	25.6	52.5	100	100	94	63	ND	8.5	6.4	50	30.2	24.2	29.7	33.3	32.4	21.6	36.8	11.9	0	66.7	73	41	61.8	27.8
15_6515380	Aa	35	38.5	17.5	0	0	0	7.4	ND	25.5	14.9	20	34.9	33.3	27	16.7	35.3	48.6	21.1	9.5	4.5	24.2	10.8	25.6	29.4	30.6
	aa	37.5	35.9	30	0	0	5.7	29.6	ND	66	78.7	30	34.9	42.4	43.2	50	32.4	29.7	42.1	78.6	95.5	9.1	16.2	33.3	8.8	41.7
(PCA + KGD)	n	40	39	40	33	33	35	27	ND	47	47	40	43	33	37	36	34	37	38	42	44	33	37	39	34	36
15_17315253	AA	29	19.4	51.6	20.7	41.4	26	65.5	ND	74.2	67.7	27	35.5	36	42.4	31	0	13.8	53.3	54.8	64.5	9.7	3.3	51.6	66.7	100
	Aa	54.8	38.7	35.5	55.2	41.4	41	31	ND	19.4	32.3	58	48.4	32	51.5	44.8	3.2	37.9	30	38.7	35.5	32.3	30	38.7	29.2	0
(PCA + KGD)	aa	16.1	41.9	12.9	24.1	17.2	33	3.4	ND	6.5	0	15	16.1	32	6.1	24.1	96.8	48.3	16.7	6.5	0	58.1	66.7	9.7	4.2	0
	n	31	31	31	29	29	27	29	ND	31	31	33	31	25	33	29	31	29	30	31	31	31	30	31	24	31
16_32428574	AA	0	0	90.9	100	100	ND	100	ND	100	100	0	0	27.3	0	0	ND	0	44.4	7.1	11.5	100	100	100	0	0
	Aa	0	0	0	0	0	ND	0	ND	0	0	0	0	18.2	0	0	ND	100	0	14.3	11.5	0	0	0	0	0
(BS + KGD)	aa	100	100	9.1	0	0	ND	0	ND	0	0	100	100	54.5	100	100	ND	0	55.6	78.6	76.9	0	0	0	100	100
	n	4	1	11	21	17	ND	7	ND	13	13	1	8	11	22	26	ND	1	9	28	26	33	29	11	15	1
Note: Pop = Population, LE = Low-End, LM = Low-Mid, P = Parent, HM = High-Mid, HE = High-End, SNP ID = pseudomolecule number and bp position of the SNP, PCA = PCAdapt, BS = BayeScan, KGD = KGD-FST, n = number of individuals with data that were used to calculate genotype percentages, ND = No Data.

[truncated: 2 more sheets: Supplementary Table 11, Supplementary Table 12]
